# Supplementary material for: Climatic and Soil Factors Shape the Demographical History and Genetic Diversity of a Deciduous Oak (Quercus liaotungensis) in Northern China
Source: Front Plant Sci. 2018 Oct 25;9:1534. doi: 10.3389/fpls.2018.01534 (PMC6209687; doi:10.3389/fpls.2018.01534)
Supplement: Supplementary file 7 [file Table_1.XLSX]

## Sheet: Table S1
Table S1 Sample information and genetic diversity of Quercus liaotungensis for nuclear and chloroplast loci
				RPc					SAP					Chloroplast
ID	Longitude (E)	Latitude (N)	N	Nh	Hd	π	θ-W		Nh	Hd	π	θ-W		Nh	Hd	π	θ-W
MD	102.69	35.82	5	4	0.7111	0.0089	0.0074		1	0	0	0		1	0	0	0
MXC	103.58	31.68	5	4	0.8	0.0074	0.0053		2	0.4667	0.0011	0.0008		1	0	0	0
KL	103.75	35	5	6	0.8889	0.0091	0.0074		2	0.2	0.0009	0.0016		1	0	0	0
YZ	104.06	35.8	5	4	0.7111	0.0083	0.0063		4	0.6444	0.0022	0.0033		1	0	0	0
DC	104.39	34.04	5	3	0.6	0.0069	0.0053		1	0	0	0		1	0	0	0
PL	106.52	35.55	5	5	0.6667	0.0069	0.0084		2	0.2	0.0005	0.0008		1	0	0	0
HZ	106.83	33.68	5	3	0.6444	0.0082	0.0053		2	0.2	0.0009	0.0016		1	0	0	0
MXS	107.89	34.12	5	4	0.7111	0.0087	0.0063		3	0.5111	0.0017	0.0024		1	0	0	0
GQ	109.08	36.43	5	8	0.9333	0.0099	0.0126		2	0.2	0.0005	0.0008		1	0	0	0
ZS	109.11	33.69	5	4	0.73333	0.0083	0.0063		1	0	0	0		1	0	0	0
HY	110.08	34.48	5	4	0.7333	0.0072	0.0063		2	0.2	0.0005	0.0008		1	0	0	0
LB	110.87	34.52	5	3	0.5111	0.0066	0.0053		2	0.2	0.0005	0.0008		1	0	0	0
JS	110.98	35.6	5	4	0.7111	0.0096	0.0084		3	0.6222	0.0016	0.0016		1	0	0	0
ZY	111.19	37.34	5	4	0.7111	0.0078	0.0053		2	0.3556	0.0008	0.0008		1	0	0	0
NW	112.31	39	5	3	0.3778	0.0042	0.0074		4	0.7778	0.0024	0.0024		1	0	0	0
QYS	112.36	36.46	5	4	0.6444	0.0072	0.0053		3	0.5111	0.0013	0.0016		1	0	0	0
QYH	112.94	35.09	5	4	0.7333	0.0081	0.0053		2	0.3555	0.0008	0.0008		1	0	0	0
PS	113.43	36.2	5	3	0.6444	0.0082	0.0053		1	0	0	0		1	0	0	0
BJ	115.43	39.97	5	6	0.8667	0.0101	0.0084		2	0.2	0.0005	0.0008		1	0	0	0
JN	116.93	36.44	5	2	0.4667	0.0056	0.0042		4	0.7111	0.002	0.0024		1	0	0	0
CY	120.47	41.55	5	6	0.7778	0.0112	0.0137		2	0.2	0.0005	0.0008		1	0	0	0
Total			105	27	0.7153	0.0079	0.0105		14	0.3416	0.0009	0.0054		8	0.728	0.0013	0.0009
N: number of individuals; Nh: number of haplotypes; Hd: haplotype diversity; π: nucleotide diversity; θ-W: variance of segregating sites
