# Supplementary material for: Climatic and Soil Factors Shape the Demographical History and Genetic Diversity of a Deciduous Oak (Quercus liaotungensis) in Northern China
Source: Front Plant Sci. 2018 Oct 25;9:1534. doi: 10.3389/fpls.2018.01534 (PMC6209687; doi:10.3389/fpls.2018.01534)
Supplement: Supplementary file 8 [file Table_2.XLSX]

## Sheet: Table S2
Table S2 Primers information and evolutionary models selected for two nuclear genes and four chloroplast regions
Region	Forward (5'-3')	Reverse (5'-3')	Tm (°C)	Aligned length (bp)	Indels	Minimum recombination events	Evolutionary model
RPc	CAGAGTTTGGAAATGCACAG	TGAGTCTTGCTTCTGTTGTT	53	336	0	7	GTR+I+G
SAP	ATGGAGCATGATGAGACGGG	GCCTTAACAACAGGGTTGGC	55	434	0	2	HKY+I+G
psbA-trnH	GTTATGCATGAACGTAATGCTC	CGCGCATGGTGGATTCACAATCC	62	404	3	0	HKY
trnL-trnF	TTAAAAATGGGCAATCCTGAGC	TTATCCGTGCATCGTCCTTATTTT	52	308	2	0	HKY
matK	ACCCAGTCCATCTGGAAATCTTGGTTC	CGTACAGTACTTTTGTGTTTACGAG	55	713	0	0	HKY
ycf1	ATTCTGATGGTCCGGAAGGG	CCTTATCAGACTGAAACGACTAC	52	389	0	0	HKY+I
