# Supplementary material for: Climatic and Soil Factors Shape the Demographical History and Genetic Diversity of a Deciduous Oak (Quercus liaotungensis) in Northern China
Source: Front Plant Sci. 2018 Oct 25;9:1534. doi: 10.3389/fpls.2018.01534 (PMC6209687; doi:10.3389/fpls.2018.01534)
Supplement: Supplementary file 9 [file Table_3.XLSX]

## Sheet: Table S3
Table S3 Estimates of model selection among three population change models based on Bayes factor (BF) and AIC through MCMC(AICM) methods
(log)BF\AICM	Constant	Linear	Linear with Constant
Constant	-	-11.137	2.962
Linear	-2.714	-	14.099
Linear with Constant	-2.468	0.246	-
