# Supplementary material for: Climatic and Soil Factors Shape the Demographical History and Genetic Diversity of a Deciduous Oak (Quercus liaotungensis) in Northern China
Source: Front Plant Sci. 2018 Oct 25;9:1534. doi: 10.3389/fpls.2018.01534 (PMC6209687; doi:10.3389/fpls.2018.01534)
Supplement: Supplementary file 10 [file Table_4.XLSX]

## Sheet: Table S4
Table S4 Posterior probability under logistic estimation and descriptions of seven scenarios, and prior settings for all parameters used in approximate Bayesian computation for demographical analysis of Quercus liaotungensis
	Scenario	S1	S2	S3	S4	S5	S6	S7
	Model description	Constant population size	Exponential population decline	Exponential population growth	Expansion then decline from ~21 ka BP	Expansion then decline from ~10 ka BP	Decline then expansion from ~21 ka BP	Decline then expansion from ~10 ka BP
Posterior Probability [95% Confidence Intervals]		0.1652 [0.1520, 0.1783]	0.0700 [0.0604, 0.0796]	0.1746 [0.1617, 0.1876]	0.2275 [0.2131, 0.2419]	0.2072 [0.1930, 0.2213]	0.0816 [0.0713, 0.0919]	0.0739 [0.0637, 0.0842]
Demographical parameters	Ne	Uniform [1E3~1E5]	Uniform [1E3~1E5]	Uniform [1E3~1E5]	Uniform [1E3~1E5]	Uniform [1E3~1E5]	Uniform [1E3~1E5]	Uniform [1E3~1E5]
	Na	Uniform [1E3~1E5]	Uniform [1E3~1E5]	Uniform [1E3~1E5]	Uniform [1E3~1E5]	Uniform [1E3~1E5]	Uniform [1E3~1E5]	Uniform [1E3~1E5]
	Ndb	-	-	-	Uniform [1E3~1E5]	Uniform [1E3~1E5]	Uniform [1E3~1E5]	Uniform [1E3~1E5]
	Tdb	-	-	-	Uniform [2.5E2~1.5E3]	Uniform [5E1~2.5E2]	Uniform [2.5E2~1.5E3]	Uniform [5E1~2.5E2]
	Ta	Uniform [1.25E4~3.75E4]	Uniform [1.25E4~3.75E4]	Uniform [1.25E4~3.75E4]	Uniform [1.25E4~3.75E4]	Uniform [1.25E4~3.75E4]	Uniform [1.25E4~3.75E4]	Uniform [1.25E4~3.75E4]
Marker parameters	Mean μ (cpDNA)	Uniform [5E-8~7E-8]	-	-	-	-	-	-
	Gamma μ (cpDNA)	Gamma [1E-9~1E-7]	-	-	-	-	-	-
	Mean P (cpDNA)	Uniform [0.1~0.3]	-	-	-	-	-	-
	Gamma P (cpDNA)	Gamma [0.01~0.9]	-	-	-	-	-	-
	Mean μ (nrDNA)	Uniform [1E-7~3E-7]	-	-	-	-	-	-
	Gamma μ (nrDNA)	Gamma [1E-8~1E-6]	-	-	-	-	-	-
	Mean P (nrDNA)	Uniform [0.1~0.3]	-	-	-	-	-	-
	Gamma P (nrDNA)	Gamma [0.01~0.9]	-	-	-	-	-	-
Ne: current effective population size; Na: ancestral effective population size; Ndb: effective population size after expansion or decline; Ta: time of ancestral effective population; Tdb: time of effective population changes; μ: mutation rate of genetic loci; P: mean coefficient k_C/T
