# Supplementary material for: Climatic and Soil Factors Shape the Demographical History and Genetic Diversity of a Deciduous Oak (Quercus liaotungensis) in Northern China
Source: Front Plant Sci. 2018 Oct 25;9:1534. doi: 10.3389/fpls.2018.01534 (PMC6209687; doi:10.3389/fpls.2018.01534)
Supplement: Supplementary file 11 [file Table_5.XLSX]

## Sheet: Table S5
Table S5 Estimates of AUC values and areas of suitable habitats for the Last Interglacial (LIG), the Last Glacial Maximum (LGM), the mid-Holocene (MH) and present in ecological niche modeling for Quercus liaotungensis
	AUC value (standard deviation)			Habitat areas (pixel unit)
	CCSM4	MIROC-ESM		P > 0.6	P > 0.8
Present	0.987 (0.002)	-		15787	4396
MH	0.985 (0.004)	0.985 (0.002)		20458	7989
LGM	0.988 (0.002)	0.986 (0.003)		9264	1720
LIG	0.984 (0.002)	-		45882	19938
