# Supplementary material for: Climatic and Soil Factors Shape the Demographical History and Genetic Diversity of a Deciduous Oak (Quercus liaotungensis) in Northern China
Source: Front Plant Sci. 2018 Oct 25;9:1534. doi: 10.3389/fpls.2018.01534 (PMC6209687; doi:10.3389/fpls.2018.01534)
Supplement: Supplementary file 12 [file Table_6.XLSX]

## Sheet: Table S6
Table S6 Estimations of the lowest AIC values in multiple linear regression analysis using generalized linear model (GLM) and robust linear model (RLM) for abiotic variable and variable combinations based on two nuclear genes of Quercus liaotungensis
		RPc							SAP
		GLM			RLM				GLM			RLM
		Hd	π	θ-W	Hd	π	θ-W		Hd	π	θ-W	Hd	π	θ-W
Geographical factor	Latitude	-20.3	-207.76	-197.36*	-19.93	-206.85	-196.03		4.77	-240.27	-230.92	4.77	-239.37	-230.69
	Longitude	-21.09	-206.54	-190.18	-20.69	-206.44	-188.95		4.38	-240.19	-230.74	4.38	-239.97	-230.36
	Latitude+Longitude	-19.69	-206.12	-196.84	-19.26	-205.28	-195.21		6.38	-238.27	-229.04	6.38	-237.58	-228.63
Ecological factor	BIO1	-21.47	-206.45	-189.42	-21.25	-206.34	-188.76		5.12	-240.12	-230.78	5.15	-239.42	-230.4
	BIO4	-20.52	-207.38	-194.21*	-20.26	-206.96	-193.32		4.58	-240.22	-230.82	4.58	-239.61	-230.52
	BIO12	-20.35	-206.79	-192.77	-20.29	-206.69	-192.04		5.03	-240.2	-231.07	5.04	-239.21	-230.7
	BIO15	-20.91	-206.44	-192.47	-20.5	-205.91	-191.67		3.43	-241.25	-231.38	3.43	-241.24	-231.24
	BIO17	-20.57	-208.02	-195.80*	-20.38	-207.92	-194.6		5.04	-240.07	-230.85	5.24	-239.69	-230.53
	Carbon density	-23.75	-207.83	-188.92	-23.58	-207.51	-188.2		5.12	-240.07	-231.56	5.63	-239.71	-231.28
	Soil miosture	-20.44	-206.95	-191.67	-20.37	-206.9	-190.79		4.81	-240.69	-232.49	4.83	-240.49	-232.17
	Soil pH	-21.1	-207.05	-194.63*	-20.97	-206.94	-193.18		4.34	-241.24	-232.79	4.36	-241.18	-232.73
	2 variables	-22.45	-206.47	-197.34	-22.38	-207.28	-196.29		4.26	-239.64	-231.59	4.32	-240.36	-231.53
	3 variables	-21.42	-206.27	-198.16	-21.42	-206.92	-198.03		4.09	-238.10	-231.39	4.1	-239.77	-230.12
	4 variables	-20.20	-211.22	-199.75	-20.17	-210.73	-199.38		5.34	-238.34	-229.61	5.25	-238.38	-229.45
	5 variables	-20.72	-211.56	-201.22*	-20.70	-211.30	-200.83		5.67	-238.03	-229.05	5.88	-237.57	-228.55
	6 variables	-20.24	-209.66	-199.36	-19.57	-209.46	-198.83		6.68	-236.87	-227.89	6.87	-236.13	-227.85
	7 variables	-19.05	-207.69	-197.51	-18.03	-205.21	-196.84		8.47	-235.38	-226.07	8.8	-234.71	-225.88
	8 variables	-17.06	-205.7	-195.51	-15.49	-200.52	-193.72		10.31	-233.77	-224.16	11.13	-233.11	-223.39
Values in bold indicate the best potential of variable or variable combinations as explanatory factors for genetic diversity; *: Correlations of regression are significant with P value < 0.05
